# Supplementary material for: Fatty Acids in the Eggs of Red King Crabs from the Barents Sea
Source: Animals (Basel). 2024 Jan 22;14(2):348. doi: 10.3390/ani14020348 (PMC10812456; doi:10.3390/ani14020348)
Supplement: Supplementary file 1 [file animals-14-00348-s001.zip]

Archive with 1 entries (1 files):
- animals-2792080-supplementary.pdf
